# Supplementary material for: Beta-Caryophyllene Enhances the Anti-Tumor Activity of Cisplatin in Lung Cancer Cell Lines through Regulating Cell Cycle and Apoptosis Signaling Molecules
Source: Molecules. 2022 Nov 30;27(23):8354. doi: 10.3390/molecules27238354 (PMC9735510; doi:10.3390/molecules27238354)
Supplement: Supplementary file 1 [file molecules-27-08354-s001.zip]

Archive with 1 entries (1 files):
- molecules-2017870-supplementary.pdf
